# Supplementary material for: Human Postural Control: Assessment of Two Alternative Interpretations of Center of Pressure Sample Entropy through a Principal Component Factorization of Whole-Body Kinematics
Source: Entropy (Basel). 2018 Jan 5;20(1):30. doi: 10.3390/e20010030 (PMC7512231; doi:10.3390/e20010030)
Supplement: Supplementary file 1 [file entropy-20-00030-s001.zip]

Archive with 8 entries (8 files):
- COPdata.mat
- DataInfo.txt
- KinematicData.mat
- MarkersNumbered.jpg
- PM1-3.jpg
- SensitivityAnalysis_ComputationParameters.pdf
- Subject 1 - PM1-PM3.gif
- Visualization PM1-PM3.gif
