# Supplementary material for: Human Postural Control: Assessment of Two Alternative Interpretations of Center of Pressure Sample Entropy through a Principal Component Factorization of Whole-Body Kinematics
Source: Entropy (Basel). 2018 Jan 5;20(1):30. doi: 10.3390/e20010030 (PMC7512231; doi:10.3390/e20010030)
Supplement: Supplementary file 1 [file entropy-20-00030-s001.zip › DataInfo.txt]

COP-data information:
*********************
Format: Matlab 1x21 cell (21 subjects)
Name when loaded: "Data_COP"
Each subject data: 24000x2 double matrix

Sample frequency: 300 (downsampled from 1500Hz)
Rows: 24000 timepoints (80s)
Columns: Col1 = x (anteroposterior direction); Col2 = y (mediolateral direction)


Kinematic-data information:
***************************

Format: Matlab 1x21 cell (21 subjects)
Name when loaded: "Data_all"
Each subject data: 24000x81 double matrix

Sample frequency: 300
Rows: 24000 timepoints (80s)
Columns: 81 dimensions (27 Markers - x,y,z each; x=anteroposterior-, y=mediolateral- and  z=superior/inferior direction)


Markers: (See figure "MarkersNumbered.jpg" in the supplementary materials)
--------
1.  Head 	- top
2.  Head 	- right
3.  Head 	- left
4.  C7
5.  Sternum 	- manubrium
6.  Shoulder	- right acromion
7.  Shoulder 	- left acromion
8.  Elbow   	- right
9.  Elbow    	- left

10. Hip      	- right asis
11. Hip      	- left asis
12. Wrist    	- left dorsal wrist joint 
13. Wrist    	- right dorsal wrist joint
14. Hip      	- right trojanter major
15. Hip      	- left trojanter major
16. Thigh    	- right
17. Thigh 	- left
18. Knee  	- right lateral femoral condyle
19. Knee 	- left lateral femoral condyle

20. Tibia	- right tibial shaft
21. Tibia	- left tibial shaft
22. Ankle	- right lateral malleoli
23. Ankle	- left lateral malleoli
24. Heel 	- right posterior calcaneus
25. Heel 	- left posterior calcaneus
26. Foot	- right 1st metatarsophalangeal joint
27. Foot	- left 1st metatarsophalangeal joint
